# Supplementary material for: Early-Life Exposure to Per- and Poly-Fluorinated Alkyl Substances and Growth, Adiposity, and Puberty in Children: A Systematic Review
Source: Front Endocrinol (Lausanne). 2021 Sep 9;12:683297. doi: 10.3389/fendo.2021.683297 (PMC8458955; doi:10.3389/fendo.2021.683297)
Supplement: Supplementary file 1 [file DataSheet_1.zip]

Archive with 2 entries (2 files):
- Supplementary Figure 1.PDF
- Supplementary Tables and Figure Legends.DOCX
